# Supplementary material for: Development and Validation of Multiple Equations for Low-Density Lipoprotein and Apolipoprotein B in Korean Patients Visiting Local Clinics and Hospitals
Source: Nutrients. 2023 Jun 17;15(12):2786. doi: 10.3390/nu15122786 (PMC10301897; doi:10.3390/nu15122786)
Supplement: Supplementary file 1 [file nutrients-15-02786-s001.zip]

Archive with 1 entries (1 files):
- nutrients-2397433-supplementary.pdf
